# Supplementary material for: Effect of Protein–Protein Interactions on Translational Diffusion of Spheroidal Proteins
Source: Int J Mol Sci. 2022 Aug 17;23(16):9240. doi: 10.3390/ijms23169240 (PMC9409276; doi:10.3390/ijms23169240)
Supplement: Supplementary file 1 [file ijms-23-09240-s001.zip]

Archive with 1 entries (1 files):
- ijms-1766274-supplementary.pdf
